# Supplementary material for: NikA/TcsC Histidine Kinase Is Involved in Conidiation, Hyphal Morphology, and Responses to Osmotic Stress and Antifungal Chemicals in Aspergillus fumigatus
Source: PLoS One. 2013 Dec 2;8(12):e80881. doi: 10.1371/journal.pone.0080881 (PMC3846623; doi:10.1371/journal.pone.0080881)
Supplement: Table S1 — Radial growth of each strain on the plate containing fungicide or osmotic stress. (XLSX) [file pone.0080881.s006.xlsx]

## Sheet: Table
Table S1, Radial growth of each strain on the plate containing fungicide or osmotic stress
	Strain and growth medium		Mean colony diameter (mm)		Ratio of diameter (% of YGMM)		Fold increase relative to WT		p-valuea
	WT
	YGMM		50.3333		-		-		-
	+Fludioxonil (0.03 mg/ml)		22.3333		0.443709		-		-
	+Pyrrolnitrin (0.01 mg/ml)		16.3333		0.324503		-		-
	+NaCl (1M)		32.1667		0.639073		-		-
	+sorbitol (1.2M)		49.6667		0.986755		-		-
	DnikA
	YGMM		41.6667		-		-		-
	+Fludioxonil (0.03 mg/ml)		41.1667		0.988		2.22669		0.000127394
	+Pyrrolnitrin (0.01 mg/ml)		40.8333		0.98		3.02		3.88243e-05
	+NaCl (1M)		4.5		0.108		0.168995		3.40864e-05
	+sorbitol (1.2M)		5.33333		0.128		0.129718		0.000265544
	DsskA
	YGMM		53.6667		-		-		-
	+Fludioxonil (0.03 mg/ml)		22.8333		0.425466		0.958886		0.106901
	+Pyrrolnitrin (0.01 mg/ml)		25.3333		0.47205		1.45468		0.00281415
	+NaCl (1M)		23.3333		0.434783		0.680333		0.00010072
	+sorbitol (1.2M)		39.6667		0.73913		0.749052		0.000302643
	DsakA
	YGMM		52.3333		-		-		-
	+Fludioxonil (0.03 mg/ml)		25		0.477707		1.07662		0.0936612
	+Pyrrolnitrin (0.01 mg/ml)		24.5		0.468153		1.44268		0.00105932
	+NaCl (1M)		28		0.535032		0.8372		0.00190104
	+sorbitol (1.2M)		44		0.840764		0.85205		0.0103234
	a: Student's t-test
