# Supplementary material for: NikA/TcsC Histidine Kinase Is Involved in Conidiation, Hyphal Morphology, and Responses to Osmotic Stress and Antifungal Chemicals in Aspergillus fumigatus
Source: PLoS One. 2013 Dec 2;8(12):e80881. doi: 10.1371/journal.pone.0080881 (PMC3846623; doi:10.1371/journal.pone.0080881)
Supplement: Table S2 — Cell wall composition of each cell wall fraction. (XLSX) [file pone.0080881.s007.xlsx]

## Sheet: Sheet1
		Table S2 Proportions of monohydrate in each fraction (% of total fraction weight)
			HW fraction			AS1 fraction			AS2 fraction			AI fraction
			WT	DnikA		WT	DnikA		WT	DnikA		WT	DnikA
		Glucose	9.45	1.28		3.69	6.63		45.3	47.14		22.27	23.5
		Galactose	11.26	12.37		6.53	7.83		0.44	0.67		1.91	2.14
		Mannose	14.71	12.4		9.3	10.22		5.9	6.33		4.66	4.97
		Glucosamine	0.56	0.62		0.17	0.19		0.41	0.42		6.9	7.09
		Galactosamine	0.11	0.15		0.31	0.06		0.21	0.06		0.34	0.11
