# Supplementary material for: NikA/TcsC Histidine Kinase Is Involved in Conidiation, Hyphal Morphology, and Responses to Osmotic Stress and Antifungal Chemicals in Aspergillus fumigatus
Source: PLoS One. 2013 Dec 2;8(12):e80881. doi: 10.1371/journal.pone.0080881 (PMC3846623; doi:10.1371/journal.pone.0080881)
Supplement: Table S3 — PCR primers used in this study. (XLSX) [file pone.0080881.s008.xlsx]

## Sheet: Sheet1
	Table S1	Primers used in this study
	Primer name		sequence (5' to 3')
	sakA-U(Bgl)-FW		ACCAGATCTGGTGAAGCTAACGTAGGTTTG
	sakA-U(Bgl)-RV		TCCAGATCTGGAAATGCAGGGCAGCTTTC
	sakA-D(Xho)-FW		CCACTCGAGTGGTCACCATGTGCACCTG
	sakA-D(Xho)-RV		CGACTCGAGTCGAGCTGTCGTGAACAGG
	nikA-U(Pst)-FW		AAACTGCAGTTTTTGACGAGGCTGAGGCTC
	nikA-U(RV-(HygBr)		CCACTAGCTCCAGCCAAGCCCAAAAATTAGTTAACTTGGGACATAGGG
	nikA-DFW(HygBr)		GAGTAGATGCCGACCGGGAACCAAAGGCCGTATGAGAAGACAATCGC
	nikA-D(Pst)-RV		GACTGCAGTCCACCTTGTCCTAGTCAGATC
	HygBr-FW		TTTTTGGGCTTGGCTGGAGCTAGTGG
	HygBr-RV		TGGTTCCCGGTCGGCATCTACTCTATTC
	sskA-U-F(BamHI)		AGCGAATTCGCTACCGGAAACTGCGAAAAG
	sskA-U-RV(HygBr)		CCACTAGCTCCAGCCAAGCCCAAAAAGATATGAAAGTAATAATGAGAGACAGG
	sskA-D-FW(HygBr)		GAATAGAGTAGATGCCGACCGGGAACCAGTTGCACTTTCTGCAAATCAGGCC
	sskA-D-R(EcoRI)		GCGGAATTCCGCGAGAACATGAAGCTCTAC
	fos1-U(Pst)		CAATTGCCCGTCTGTCAGATCCCCCACAACAAAGGTAGCGAG
	fos1-U-R(HygBr)		CCACTAGCTCCAGCCAAGCCCAAAAAGAAGCCAACCGAGAACTCGCTAC
	fos1-D-F(HygBr)		GAATAGAGTAGATGCCGACCGGGAACCAGTTCATCGCAAGCGGCTTGTGCAG
	fos1-D(Pst)		GCGGCTCATCGTCACCCCATGATAGCAACTGTTCCTCTGGCCTCGCTGG
	phkA-U2-F(pUC119B)		CAGGTCGACTCTAGAGGCTCCGATCCCTCAAAGCGCCTCG
	phkA-U2-R(HygBr)		CCAGCCAAGCCCAAAAACCTCGTCGAGAAGTCGCAGAGCC
	phkA-D-F(HygBr)		GAATAGAGTAGATGCCGACCGGGAACCAGAATCTTTAGAATGAACTTGGTATG
	phkA-R(pUC119E)		GTAAAACGACGGCCAGTGCTCAGCCCTGCGGACCGTCGCAGCG
	phkB-F(pUC119B)		CAGGTCGACTCTAGAGGACTCCGTAGCCCCATCAGCATC
	phkB-U-R(HygBr)		CCACTAGCTCCAGCCAAGCCCAAAAATCCGACTCCACAGGAAGATAATGTGG
	phkB-D-F(HygBr)		GAATAGAGTAGATGCCGACCGGGAACCAGCTTTCGTCCGGTGTTCATGACATG
	phkB-R(pUC119E)		GTAAAACGACGGCCAGTGCGCGTCACCTGAACTAGTAGTTAC
	fhk5-F(pUC119B)		CAGGTCGACTCTAGAGACTCTCGATCAACTCCGGCTTGAGATC
	fhk5-U-R(HygBr)		CCACTAGCTCCAGCCAAGCCCAAAAAGATACAGGTCAACCGAGATTGATTAC
	fhk5-D-F(HygBr)		GAATAGAGTAGATGCCGACCGGGAACCATCCTCATTCAGGAGTCAGAGGGTC
	fhk5-R(pUC119E)		GTAAAACGACGGCCAGTGTTCTCACAGTAAGCTTAAGACGCAGAAG
	fhk6-F2(pUC119B)		CAGGTCGACTCTAGAGGATTGTAGCTCTCAACATCGGAGTTG
	fhk6-U-R(HygBr)		CCACTAGCTCCAGCCAAGCCCAAAAAGCTCCGAGCTGCGCAAGCGCCGTC
	fhk6-D-F(HygBr)		GAATAGAGTAGATGCCGACCGGGAACCAAGTAAGCAAGGTCACCATTACGC
	fhk6-R2(pUC119E)		GTAAAACGACGGCCAGTGCATGATCCTATTCACTACGTCCTGG
	nikA-N-F(pPTR-P)		GCTTGCATGCCTGCAAGACCCAATCATATTCTTTGATACC
	nikA-N-R		GCCCAGAATTTGACGTCGCAGG
	nikA-C-F		CCTGCGACGTCAAATTCTGGGC
	nikA-C-R(pPTR-K)		GAATTCGAGCTCGGTACATCGGTCCAGTCCACCTTGTCC
	RT-actin-F		CTGTGCAGATTGTCGCCAGGG
	RT-actin-R		GTCCAGATTAAGCTGTCGCGC
	RT-nikA-F		GACTGGCGCAGACGAGACGCTC
	RT-nikA-R		GGGAAGAATTCGGATCGGAAATCG
	RT-brlA-F		GAGATCCCAGGGTAATATGTCTGATCGC
	RT-brlA-R		GCGAGAAGCTGGAGCCCATAGACGGAC
	RT-rodA-F		GAAGTTCTCTTTGAGCGCTGCTG
	RT-rodA-R		GCCCTTGTTGCCAACACCATTGC
	RT-catA-F		CACCGACGATCCACTTCTCCAAGG
	RT-catA-R		GACGGTTGATTGGCAGCTCTTCCC
	RT-dprA-F		GTCCAACATGATACATAAGGTG
	RT-dprA-R		GTCGGCGGCCCTAGAGTCATGG
	RT-dprB-F		GTCTGGACTGATGCACAAGGTC
	RT-dprB-R		GTGGTCTGGTGGGTGCCGTGG
	RT-fos1-F		GGCCCTCGACAAGGAGCTTCTTC
	RT-fos1-R		GAGCTGCTCTTCATCGGGAGGAG
	RT-tcsB-F		CCATCGTTACTCGCCTGCTGATCC
	RT-tcsB-R		CTGCACATCCGTGACGGACGAGG
	RT-phkA-F		GGAGGAGGATAACCACATTCTCG
	RT-phkA-R		GATCCCAGATATAACCGGGGAG
	RT-phkB-F		GAAGTCCAAAGCATGAGGGCATC
	RT-phkB-R		CATCTTCGCCATGAGCAAGACTC
	RT-fhk1-F		GTATGCCACATCGTCAACGCAGC
	RT-fhk1-R		CGGAACTCGCCTAACTCTAAACC
	RT-fhk2-F		CTGGCCCGTTGCATTAGGAAATGC
	RT-fhk2-R		CATTACTCATCCGGGGTCGTTCGG
	RT-fhk4-F		GCTGTCAAAGTTGCAGTGTCGTTC
	RT-fhk4-R		CTGACTCGACCTCCTCCCCTTGCC
	RT-fhk5-F		GCAGAGTAGCTACCTCCCCTACTG
	RT-fhk5-R		GGACATTGTCCCGCGACACGTTCGG
	RT-fhk6-F		GATCTCCCTCTTCGACCGTCATACG
	RT-fhk6-R		CACCATCGACATAGACCCTGTCATCC
	RT-fphA-F		GCGTCAAGAGCCAATGCCTCCTCTCC
	RT-fphA-R		GACTTCGGTGCGCGAGTCACGGCGCC
	RT-fphB-F		GAGAAGCAACAGAATATTGAGATCTCG
	RT-fphB-R		GCAAAATTGAGAACTCGCAGTGGTTCC
